# Supplementary material for: Geographical Variation Shapes Nutritional Metabolite Profile and Food Functionality of Houttuynia cordata
Source: Metabolites. 2025 Oct 29;15(11):701. doi: 10.3390/metabo15110701 (PMC12654059; doi:10.3390/metabo15110701)
Supplement: Supplementary file 1 [file metabolites-15-00701-s001.zip]

Archive with 1 entries (1 files):
- metabolites-3927172-supplementary.xlsx
