# Supplementary material for: Geographical Variation Shapes Nutritional Metabolite Profile and Food Functionality of Houttuynia cordata
Source: Metabolites. 2025 Oct 29;15(11):701. doi: 10.3390/metabo15110701 (PMC12654059; doi:10.3390/metabo15110701)
Supplement: Supplementary file 1 [file metabolites-15-00701-s001.zip › metabolites-3927172-supplementary.xlsx]

## Sheet: Sheet1
Supplementary File 1 Table S1. Enrichment analysis.
Id	Category	LOG10(FDR)	Richfactor	Targets
GO:0008303	Cellular component	7.08197	0.333333	CASP6,CASP3,CASP8,CASP7,CASP1
GO:1905369	Cellular component	5.24872	0.0576923	CASP6,F2,CASP3,CASP8,CASP7,CASP1
GO:0005886	Cellular component	2.85387	0.00342713	GZMB,MMP2,TNFRSF10A,ENPP2,STAT3,F2,CASP3,HSPA5,HSP90AA1,CASP8,LPAR3,SRC,LPAR1,CASP1,LPAR2,ITGB3,TRPV1,CDC42,DLG4
GO:0044297	Cellular component	2.5376	0.0122807	CASP3,HSP90AA1,CASP8,SRC,LPAR1,TRPV1,CDC42
GO:0043025	Cellular component	1.91009	0.0119522	CASP3,HSP90AA1,SRC,LPAR1,TRPV1,CDC42
GO:0005829	Cellular component	1.76955	0.00312615	PYGM,GZMB,PYGL,TNFRSF10A,STAT3,CASP6,CASP3,HSPA5,HSP90AA1,CASP8,CASP7,XIAP,SRC,CASP1,TRPV1,CDC42,DLG4
GO:0005615	Cellular component	1.73755	0.0040037	PYGM,PYGL,PYGB,MMP2,ENPP2,F2,HSPA5,HSP90AA1,SRC,CASP1,ITGB3,AMY2A,CDC42
GO:0009986	Cellular component	1.73755	0.00782998	TNFRSF10A,HSPA5,HSP90AA1,LPAR1,LPAR2,ITGB3,TRPV1
GO:0097153	Molecular function	6.82391	0.357143	CASP6,CASP3,CASP8,CASP7,CASP1
GO:0097200	Molecular function	5.38195	0.444444	CASP6,CASP3,CASP8,CASP7
GO:0004175	Molecular function	4.17587	0.0183066	GZMB,MMP2,CASP6,F2,CASP3,CASP8,CASP7,CASP1
GO:0008184	Molecular function	4.17587	1	PYGM,PYGL,PYGB
GO:0102250	Molecular function	4.17587	1	PYGM,PYGL,PYGB
GO:0102499	Molecular function	4.17587	1	PYGM,PYGL,PYGB
GO:0070915	Molecular function	4.09745	0.6	LPAR3,LPAR1,LPAR2
GO:0097199	Molecular function	3.61979	0.333333	CASP3,CASP8,CASP1
GO:0043085	Biological process	4.92812	0.0109152	TNFRSF10A,STAT3,CASP6,F2,HSP90AA1,CASP8,SRC,LPAR1,CASP1,LPAR2,ITGB3,CDC42,DLG4
GO:0051247	Biological process	4.92812	0.00925926	TNFRSF10A,ENPP2,STAT3,CASP6,F2,CASP3,HSPA5,HSP90AA1,CASP8,XIAP,SRC,CASP1,ITGB3,DLG4
GO:0009605	Biological process	4.81531	0.00679406	GZMB,PYGL,MMP2,TNFRSF10A,ENPP2,F2,CASP3,HSPA5,HSP90AA1,CASP8,SRC,LPAR1,CASP1,ITGB3,TRPV1,CDC42
GO:0009628	Biological process	4.81531	0.0108401	MMP2,TNFRSF10A,CASP3,HSPA5,HSP90AA1,CASP8,CASP7,SRC,LPAR1,CASP1,ITGB3,TRPV1
GO:0010941	Biological process	4.81531	0.00847971	MMP2,TNFRSF10A,CASP6,CASP3,HSPA5,HSP90AA1,CASP8,CASP7,XIAP,SRC,LPAR1,CASP1,ITGB3,TRPV1
GO:0043279	Biological process	4.81531	0.0606061	CASP6,CASP3,HSPA5,HSP90AA1,CASP7,TRPV1
GO:0042981	Biological process	4.78781	0.00889193	MMP2,TNFRSF10A,CASP6,CASP3,HSPA5,HSP90AA1,CASP8,CASP7,XIAP,SRC,LPAR1,CASP1,TRPV1
GO:0071214	Biological process	4.78781	0.0246154	MMP2,TNFRSF10A,CASP3,HSPA5,CASP8,CASP1,ITGB3,TRPV1
hsa05130	KEGG	10.9136	0.0534759	TNFRSF10A,F2,CASP3,CASP8,CASP7,SRC,LPAR1,CASP1,LPAR2,CDC42
hsa04217	KEGG	10.3478	0.0612245	PYGM,PYGL,PYGB,TNFRSF10A,STAT3,HSP90AA1,CASP8,XIAP,CASP1
hsa05200	KEGG	10.0462	0.023301	MMP2,STAT3,F2,CASP3,HSP90AA1,CASP8,CASP7,LPAR3,XIAP,LPAR1,LPAR2,CDC42
hsa04210	KEGG	7.45842	0.0534351	GZMB,TNFRSF10A,CASP6,CASP3,CASP8,CASP7,XIAP
hsa05132	KEGG	6.19723	0.0334928	TNFRSF10A,CASP3,HSP90AA1,CASP8,CASP7,CASP1,CDC42
hsa04215	KEGG	5.22257	0.133333	CASP3,CASP8,CASP7,XIAP
hsa00500	KEGG	5.18642	0.125	PYGM,PYGL,PYGB,AMY2A
hsa05205	KEGG	5.0846	0.0309278	MMP2,STAT3,CASP3,SRC,ITGB3,CDC42
hsa04015	KEGG	5.04769	0.0298507	LPAR3,SRC,LPAR1,LPAR2,ITGB3,CDC42
hsa04810	KEGG	4.99568	0.0287081	F2,SRC,LPAR1,LPAR2,ITGB3,CDC42
hsa05134	KEGG	4.50307	0.0727273	CASP3,CASP8,CASP7,CASP1
hsa05203	KEGG	3.92082	0.0273224	STAT3,CASP3,CASP8,SRC,CDC42
hsa04933	KEGG	3.65758	0.0416667	MMP2,STAT3,CASP3,CDC42
hsa05163	KEGG	3.65758	0.0230415	STAT3,CASP3,CASP8,SRC,ITGB3
hsa05145	KEGG	3.60206	0.038835	STAT3,CASP3,CASP8,XIAP
hsa04931	KEGG	3.58503	0.0377358	PYGM,PYGL,PYGB,STAT3
hsa05418	KEGG	3.284	0.0310078	MMP2,HSP90AA1,SRC,ITGB3
hsa04072	KEGG	3.10237	0.0272109	F2,LPAR3,LPAR1,LPAR2
hsa04932	KEGG	3.10237	0.0273973	CASP3,CASP8,CASP7,CDC42
hsa05161	KEGG	3.01773	0.0253165	STAT3,CASP3,CASP8,SRC
